# Supplementary material for: Chemoradiotherapy Increases Intratumor Heterogeneity of HPSE Expression in the Relapsed Glioblastoma Tumors
Source: Int J Mol Sci. 2020 Feb 14;21(4):1301. doi: 10.3390/ijms21041301 (PMC7073003; doi:10.3390/ijms21041301)
Supplement: Supplementary file 1 [file ijms-21-01301-s001.zip]

Archive with 4 entries (4 files):
- Supplemental Figure 3.tif
- Supplemental Figure 4.tif
- Supplemental Figure 1.tif
- Supplemental Figure 2.tif
